# Supplementary material for: Altered Gene Expression in Dioxin-Like and Non-Dioxin-Like PCB Exposed Peripheral Blood Mononuclear Cells
Source: Int J Environ Res Public Health. 2019 Jun 13;16(12):2090. doi: 10.3390/ijerph16122090 (PMC6617415; doi:10.3390/ijerph16122090)
Supplement: Supplementary file 1 [file ijerph-16-02090-s001.zip]

Archive with 2 entries (2 files):
- ijerph-494523-supplementary.pptx
- ijerph-494523-supplementary.xlsx
