# Supplementary material for: Altered Gene Expression in Dioxin-Like and Non-Dioxin-Like PCB Exposed Peripheral Blood Mononuclear Cells
Source: Int J Environ Res Public Health. 2019 Jun 13;16(12):2090. doi: 10.3390/ijerph16122090 (PMC6617415; doi:10.3390/ijerph16122090)
Supplement: Supplementary file 1 [file ijerph-16-02090-s001.zip › ijerph-494523-supplementary.xlsx]

## Sheet: DL-PCBmix
ProbeName	Fold change([PCB_Mix41] vs Zero)	Log Fold change([PCB_Mix41] vs Zero)	Absolute Fold change([PCB_Mix41] vs Zero)	Regulation([PCB_Mix41] vs Zero)	GeneSymbol	Description
A_23_P17481	-6.43149	-2.68515	6.43149	down	SIGLEC1	Homo sapiens sialic acid binding Ig-like lectin 1, sialoadhesin (SIGLEC1), mRNA [NM_023068]
A_23_P121102	-5.86256	-2.55153	5.86256	down	HESX1	Homo sapiens HESX homeobox 1 (HESX1), mRNA [NM_003865]
A_23_P36120	-5.75432	-2.52465	5.75432	down	MS4A6A	Homo sapiens membrane-spanning 4-domains, subfamily A, member 6A (MS4A6A), transcript variant 2, mRNA [NM_022349]
A_23_P4773	-5.43943	-2.44345	5.43943	down	LILRB5	Homo sapiens leukocyte immunoglobulin-like receptor, subfamily B (with TM and ITIM domains), member 5 (LILRB5), transcript variant 2, mRNA [NM_006840]
A_23_P392942	-4.71254	-2.23651	4.71254	down	MSR1	Homo sapiens macrophage scavenger receptor 1 (MSR1), transcript variant SR-AII, mRNA [NM_002445]
A_23_P301962	-4.54126	-2.18309	4.54126	down	SIGLEC1	Homo sapiens sialic acid binding Ig-like lectin 1, sialoadhesin (SIGLEC1), mRNA [NM_023068]
A_24_P334130	-4.50847	-2.17264	4.50847	down	FN1	Homo sapiens fibronectin 1 (FN1), transcript variant 7, mRNA [NM_054034]
A_23_P125278	-4.2916	-2.10152	4.2916	down	CXCL11	Homo sapiens chemokine (C-X-C motif) ligand 11 (CXCL11), mRNA [NM_005409]
A_24_P119745	-4.14768	-2.05231	4.14768	down	FN1	Homo sapiens fibronectin 1 (FN1), transcript variant 1, mRNA [NM_212482]
A_23_P52266	-4.11316	-2.04025	4.11316	down	IFIT1	Homo sapiens interferon-induced protein with tetratricopeptide repeats 1 (IFIT1), transcript variant 2, mRNA [NM_001548]
A_23_P26965	-4.08341	-2.02977	4.08341	down	CCL13	Homo sapiens chemokine (C-C motif) ligand 13 (CCL13), mRNA [NM_005408]
A_23_P121106	-4.07266	-2.02597	4.07266	down	HESX1	Homo sapiens HESX homeobox 1 (HESX1), mRNA [NM_003865]
A_23_P48513	-3.9472	-1.98083	3.9472	down	IFI27	Homo sapiens interferon, alpha-inducible protein 27 (IFI27), transcript variant 2, mRNA [NM_005532]
A_23_P406025	-3.94593	-1.98036	3.94593	down	PRUNE2	Homo sapiens prune homolog 2 (Drosophila) (PRUNE2), mRNA [NM_015225]
A_23_P125977	-3.89507	-1.96165	3.89507	down	C1QC	Homo sapiens complement component 1, q subcomponent, C chain (C1QC), transcript variant 2, mRNA [NM_172369]
A_23_P216176	-3.86522	-1.95055	3.86522	down	MSR1	Homo sapiens macrophage scavenger receptor 1 (MSR1), transcript variant SR-AI, mRNA [NM_138715]
A_24_P109101	-3.70129	-1.88803	3.70129	down	TMPRSS11A	Homo sapiens transmembrane protease, serine 11A (TMPRSS11A), transcript variant 1, mRNA [NM_182606]
A_23_P137366	-3.56296	-1.83308	3.56296	down	C1QB	Homo sapiens complement component 1, q subcomponent, B chain (C1QB), mRNA [NM_000491]
A_23_P101992	-3.52463	-1.81747	3.52463	down	MARCO	Homo sapiens macrophage receptor with collagenous structure (MARCO), mRNA [NM_006770]
A_24_P372223	-3.49846	-1.80672	3.49846	down	MSR1	Homo sapiens macrophage scavenger receptor 1 (MSR1), transcript variant SR-AI, mRNA [NM_138715]
A_24_P85539	-3.41361	-1.7713	3.41361	down	FN1	Homo sapiens fibronectin 1 (FN1), transcript variant 1, mRNA [NM_212482]
A_24_P133905	-3.40503	-1.76767	3.40503	down	CCL23	Homo sapiens chemokine (C-C motif) ligand 23 (CCL23), transcript variant CKbeta8-1, mRNA [NM_005064]
A_23_P203376	-3.39794	-1.76466	3.39794	down	MS4A6A	Homo sapiens membrane-spanning 4-domains, subfamily A, member 6A (MS4A6A), transcript variant 1, mRNA [NM_152852]
A_23_P165372	-3.36899	-1.75232	3.36899	down	GALNT13	Homo sapiens UDP-N-acetyl-alpha-D-galactosamine:polypeptide N-acetylgalactosaminyltransferase 13 (GalNAc-T13) (GALNT13), mRNA [NM_052917]
A_24_P270460	-3.32967	-1.73538	3.32967	down	IFI27	Homo sapiens interferon, alpha-inducible protein 27 (IFI27), transcript variant 2, mRNA [NM_005532]
A_24_P20607	-3.3258	-1.7337	3.3258	down	CXCL11	Homo sapiens chemokine (C-X-C motif) ligand 11 (CXCL11), mRNA [NM_005409]
A_23_P128574	-3.27734	-1.71253	3.27734	down	ENOX1	Homo sapiens ecto-NOX disulfide-thiol exchanger 1 (ENOX1), transcript variant 1, mRNA [NM_017993]
A_24_P303091	-3.23772	-1.69498	3.23772	down	CXCL10	Homo sapiens chemokine (C-X-C motif) ligand 10 (CXCL10), mRNA [NM_001565]
A_23_P38334	-3.13269	-1.6474	3.13269	down	WNK4	Homo sapiens WNK lysine deficient protein kinase 4 (WNK4), mRNA [NM_032387]
A_24_P222655	-3.12886	-1.64564	3.12886	down	C1QA	Homo sapiens complement component 1, q subcomponent, A chain (C1QA), mRNA [NM_015991]
A_24_P277657	-3.10209	-1.63324	3.10209	down	GMPR	Homo sapiens guanosine monophosphate reductase (GMPR), mRNA [NM_006877]
A_23_P201459	-3.09553	-1.63019	3.09553	down	IFI6	Homo sapiens interferon, alpha-inducible protein 6 (IFI6), transcript variant 3, mRNA [NM_022873]
A_23_P35412	-3.06507	-1.61592	3.06507	down	IFIT3	Homo sapiens interferon-induced protein with tetratricopeptide repeats 3 (IFIT3), transcript variant 1, mRNA [NM_001549]
A_23_P45871	-3.06466	-1.61573	3.06466	down	IFI44L	Homo sapiens interferon-induced protein 44-like (IFI44L), mRNA [NM_006820]
A_23_P64828	-3.04673	-1.60726	3.04673	down	OAS1	Homo sapiens 2',5'-oligoadenylate synthetase 1, 40/46kDa (OAS1), transcript variant 2, mRNA [NM_002534]
A_23_P93787	-3.04555	-1.6067	3.04555	down	HGF	Homo sapiens hepatocyte growth factor (hepapoietin A; scatter factor) (HGF), transcript variant 2, mRNA [NM_001010931]
A_23_P334308	-3.03319	-1.60083	3.03319	down	MTUS2	Homo sapiens microtubule associated tumor suppressor candidate 2 (MTUS2), transcript variant 1, mRNA [NM_001033602]
A_23_P214080	-3.02004	-1.59457	3.02004	down	EGR1	Homo sapiens early growth response 1 (EGR1), mRNA [NM_001964]
A_23_P74215	-2.97453	-1.57266	2.97453	down	RAVER2	Homo sapiens cDNA FLJ10770 fis, clone NT2RP4000159. [AK001632]
A_24_P397817	-2.97426	-1.57253	2.97426	down	LEP	Homo sapiens leptin (LEP), mRNA [NM_000230]
A_23_P33723	-2.93317	-1.55246	2.93317	down	CD163	Homo sapiens CD163 molecule (CD163), transcript variant 1, mRNA [NM_004244]
A_24_P180886	-2.90122	-1.53666	2.90122	down	C10orf72	Homo sapiens chromosome 10 open reading frame 72 (C10orf72), transcript variant 2, mRNA [NM_144984]
A_23_P86470	-2.85805	-1.51503	2.85805	down	CH25H	Homo sapiens cholesterol 25-hydroxylase (CH25H), mRNA [NM_003956]
A_23_P67799	-2.84099	-1.50639	2.84099	down	TMEM37	Homo sapiens transmembrane protein 37 (TMEM37), mRNA [NM_183240]
A_23_P819	-2.83397	-1.50283	2.83397	down	ISG15	Homo sapiens ISG15 ubiquitin-like modifier (ISG15), mRNA [NM_005101]
A_23_P60146	-2.83196	-1.5018	2.83196	down	PDGFRL	Homo sapiens platelet-derived growth factor receptor-like (PDGFRL), mRNA [NM_006207]
A_24_P28722	-2.82631	-1.49892	2.82631	down	RSAD2	Homo sapiens radical S-adenosyl methionine domain containing 2 (RSAD2), mRNA [NM_080657]
A_23_P25994	-2.8256	-1.49855	2.8256	down	LGMN	Homo sapiens legumain (LGMN), transcript variant 2, mRNA [NM_001008530]
A_23_P121926	-2.81268	-1.49194	2.81268	down	SEPP1	Homo sapiens selenoprotein P, plasma, 1 (SEPP1), transcript variant 1, mRNA [NM_005410]
A_24_P412156	-2.81179	-1.49149	2.81179	down	CXCL12	Homo sapiens chemokine (C-X-C motif) ligand 12 (stromal cell-derived factor 1) (CXCL12), transcript variant 2, mRNA [NM_000609]
A_23_P118158	-2.79122	-1.4809	2.79122	down	HS3ST2	Homo sapiens heparan sulfate (glucosamine) 3-O-sulfotransferase 2 (HS3ST2), mRNA [NM_006043]
A_24_P319088	-2.78898	-1.47974	2.78898	down	CCL23	Homo sapiens chemokine (C-C motif) ligand 23 (CCL23), transcript variant CKbeta8-1, mRNA [NM_005064]
A_24_P66027	-2.78392	-1.47712	2.78392	down	APOBEC3B	Homo sapiens apolipoprotein B mRNA editing enzyme, catalytic polypeptide-like 3B (APOBEC3B), mRNA [NM_004900]
A_23_P336929	-2.76232	-1.46588	2.76232	down	MED29	Homo sapiens mediator complex subunit 29 (MED29), mRNA [NM_017592]
A_32_P9543	-2.7541	-1.46158	2.7541	down	APOBEC3A	Homo sapiens apolipoprotein B mRNA editing enzyme, catalytic polypeptide-like 3A (APOBEC3A), mRNA [NM_145699]
A_24_P316965	-2.75109	-1.46	2.75109	down	RSAD2	Homo sapiens radical S-adenosyl methionine domain containing 2 (RSAD2), mRNA [NM_080657]
A_23_P55270	-2.74797	-1.45837	2.74797	down	CCL18	Homo sapiens chemokine (C-C motif) ligand 18 (pulmonary and activation-regulated) (CCL18), mRNA [NM_002988]
A_23_P421436	-2.74252	-1.4555	2.74252	down	ADD2	Homo sapiens adducin 2 (beta) (ADD2), transcript variant beta-4, mRNA [NM_017488]
A_23_P207456	-2.72443	-1.44596	2.72443	down	CCL8	Homo sapiens chemokine (C-C motif) ligand 8 (CCL8), mRNA [NM_005623]
A_23_P24004	-2.71144	-1.43906	2.71144	down	IFIT2	Homo sapiens interferon-induced protein with tetratricopeptide repeats 2 (IFIT2), mRNA [NM_001547]
A_32_P503113	-2.6666	-1.415	2.6666	down	CCDC105	Homo sapiens coiled-coil domain containing 105 (CCDC105), mRNA [NM_173482]
A_23_P17663	-2.64146	-1.40133	2.64146	down	MX1	Homo sapiens myxovirus (influenza virus) resistance 1, interferon-inducible protein p78 (mouse) (MX1), transcript variant 2, mRNA [NM_002462]
A_32_P160127	-2.63895	-1.39996	2.63895	down	EBF3	Homo sapiens early B-cell factor 3 (EBF3), mRNA [NM_001005463]
A_23_P55356	-2.60397	-1.38071	2.60397	down	VMO1	Homo sapiens vitelline membrane outer layer 1 homolog (chicken) (VMO1), transcript variant 1, mRNA [NM_182566]
A_23_P2645	-2.59725	-1.37698	2.59725	down	SDS	Homo sapiens serine dehydratase (SDS), mRNA [NM_006843]
A_23_P152620	-2.58474	-1.37002	2.58474	down	TNFSF13	Homo sapiens tumor necrosis factor (ligand) superfamily, member 13 (TNFSF13), transcript variant gamma, mRNA [NM_172088]
A_23_P134347	-2.58318	-1.36915	2.58318	down	CPVL	Homo sapiens carboxypeptidase, vitellogenic-like (CPVL), transcript variant 2, mRNA [NM_019029]
A_23_P139786	-2.58089	-1.36787	2.58089	down	OASL	Homo sapiens 2'-5'-oligoadenylate synthetase-like (OASL), transcript variant 1, mRNA [NM_003733]
A_23_P301942	-2.5745	-1.36429	2.5745	down	NPPC	Homo sapiens natriuretic peptide precursor C (NPPC), mRNA [NM_024409]
A_23_P202927	-2.5697	-1.3616	2.5697	down	KCNJ5	Homo sapiens potassium inwardly-rectifying channel, subfamily J, member 5 (KCNJ5), mRNA [NM_000890]
A_24_P158536	-2.56516	-1.35905	2.56516	down	RHOBTB1	Homo sapiens Rho-related BTB domain containing 1 (RHOBTB1), transcript variant 1, mRNA [NM_014836]
A_23_P47955	-2.56495	-1.35893	2.56495	down	OAS3	Homo sapiens 2'-5'-oligoadenylate synthetase 3, 100kDa (OAS3), mRNA [NM_006187]
A_23_P157136	-2.54946	-1.35019	2.54946	down	SCIN	Homo sapiens scinderin (SCIN), transcript variant 2, mRNA [NM_033128]
A_23_P93780	-2.53916	-1.34435	2.53916	down	HGF	Homo sapiens hepatocyte growth factor (hepapoietin A; scatter factor) (HGF), transcript variant 2, mRNA [NM_001010931]
A_24_P402438	-2.53319	-1.34095	2.53319	down	TGFB2	Homo sapiens transforming growth factor, beta 2 (TGFB2), transcript variant 2, mRNA [NM_003238]
A_23_P337934	-2.53057	-1.33946	2.53057	down	FBLIM1	Homo sapiens filamin binding LIM protein 1 (FBLIM1), transcript variant 1, mRNA [NM_017556]
A_32_P181222	-2.48407	-1.3127	2.48407	down	KCNMA1	Homo sapiens potassium large conductance calcium-activated channel, subfamily M, alpha member 1 (KCNMA1), transcript variant 2, mRNA [NM_002247]
A_32_P440667	-2.48054	-1.31065	2.48054	down	SYNPO2	Homo sapiens synaptopodin 2 (SYNPO2), transcript variant 2, mRNA [NM_001128933]
A_23_P8820	-2.46261	-1.30019	2.46261	down	FABP4	Homo sapiens fatty acid binding protein 4, adipocyte (FABP4), mRNA [NM_001442]
A_23_P146456	-2.43251	-1.28245	2.43251	down	CTSL2	Homo sapiens cathepsin L2 (CTSL2), mRNA [NM_001333]
A_23_P23074	-2.42529	-1.27816	2.42529	down	IFI44	Homo sapiens interferon-induced protein 44 (IFI44), mRNA [NM_006417]
A_32_P119248	-2.40688	-1.26717	2.40688	down	FOXD4	Homo sapiens forkhead box D4 (FOXD4), mRNA [NM_207305]
A_23_P143621	-2.4022	-1.26436	2.4022	down	CRYBB1	Homo sapiens crystallin, beta B1 (CRYBB1), mRNA [NM_001887]
A_23_P252671	-2.39669	-1.26104	2.39669	down	CLTB	Homo sapiens clathrin, light chain (Lcb) (CLTB), transcript variant 2, mRNA [NM_007097]
A_23_P141508	-2.39074	-1.25746	2.39074	down	CLEC10A	Homo sapiens C-type lectin domain family 10, member A (CLEC10A), transcript variant 2, mRNA [NM_006344]
A_23_P5983	-2.38607	-1.25464	2.38607	down	PLTP	Homo sapiens phospholipid transfer protein (PLTP), transcript variant 1, mRNA [NM_006227]
A_23_P26386	-2.36413	-1.24131	2.36413	down	TPPP3	Homo sapiens tubulin polymerization-promoting protein family member 3 (TPPP3), mRNA [NM_016140]
A_23_P39925	-2.3584	-1.23781	2.3584	down	DYSF	Homo sapiens dysferlin, limb girdle muscular dystrophy 2B (autosomal recessive) (DYSF), transcript variant 8, mRNA [NM_003494]
A_23_P132159	-2.34807	-1.23148	2.34807	down	USP18	Homo sapiens ubiquitin specific peptidase 18 (USP18), mRNA [NM_017414]
A_32_P9455	-2.3279	-1.21903	2.3279	down	POTEE	Homo sapiens POTE ankyrin domain family, member E (POTEE), mRNA [NM_001083538]
A_23_P39931	-2.32437	-1.21684	2.32437	down	DYSF	Homo sapiens dysferlin, limb girdle muscular dystrophy 2B (autosomal recessive) (DYSF), transcript variant 8, mRNA [NM_003494]
A_24_P304071	-2.30776	-1.20649	2.30776	down	IFIT2	Homo sapiens interferon-induced protein with tetratricopeptide repeats 2 (IFIT2), mRNA [NM_001547]
A_23_P6263	-2.30745	-1.2063	2.30745	down	MX2	Homo sapiens myxovirus (influenza virus) resistance 2 (mouse) (MX2), mRNA [NM_002463]
A_23_P203351	-2.3071	-1.20608	2.3071	down	MS4A7	Homo sapiens membrane-spanning 4-domains, subfamily A, member 7 (MS4A7), transcript variant 1, mRNA [NM_021201]
A_23_P431923	-2.30045	-1.20192	2.30045	down	SSX8	Homo sapiens synovial sarcoma, X breakpoint 8 (SSX8), non-coding RNA [NR_027250]
A_24_P944788	-2.29626	-1.19929	2.29626	down	HGF	Hepatocyte growth factor Precursor (Scatter factor)(SF)(Hepatopoeitin-A) [Contains Hepatocyte growth factor alpha chain;Hepatocyte growth factor beta chain] [Source:UniProtKB/Swiss-Prot;Acc:P14210] [ENST00000222390]
A_23_P87545	-2.29606	-1.19916	2.29606	down	IFITM3	Homo sapiens interferon induced transmembrane protein 3 (1-8U) (IFITM3), mRNA [NM_021034]
A_23_P502320	-2.29408	-1.19791	2.29408	down	AGRP	Homo sapiens agouti related protein homolog (mouse) (AGRP), transcript variant 1, mRNA [NM_001138]
A_23_P256107	-2.28428	-1.19174	2.28428	down	HPSE	Homo sapiens heparanase (HPSE), transcript variant 1, mRNA [NM_006665]
A_23_P58676	-2.28406	-1.1916	2.28406	down	C5orf23	Homo sapiens chromosome 5 open reading frame 23 (C5orf23), mRNA [NM_024563]
A_23_P99956	-2.2732	-1.18473	2.2732	down	ALDH1A2	Homo sapiens aldehyde dehydrogenase 1 family, member A2 (ALDH1A2), transcript variant 3, mRNA [NM_170697]
A_24_P109214	-2.27143	-1.1836	2.27143	down	APOC1	Homo sapiens apolipoprotein C-I (APOC1), mRNA [NM_001645]
A_32_P140139	-2.26813	-1.1815	2.26813	down	F13A1	Homo sapiens coagulation factor XIII, A1 polypeptide (F13A1), mRNA [NM_000129]
A_24_P335305	-2.2616	-1.17734	2.2616	down	OAS3	Homo sapiens 2'-5'-oligoadenylate synthetase 3, 100kDa (OAS3), mRNA [NM_006187]
A_23_P95536	-2.26067	-1.17675	2.26067	down	ADAM29	Homo sapiens ADAM metallopeptidase domain 29 (ADAM29), transcript variant 1, mRNA [NM_014269]
A_23_P37983	-2.25354	-1.17219	2.25354	down	MT1B	Homo sapiens metallothionein 1B (MT1B), mRNA [NM_005947]
A_24_P345866	-2.25224	-1.17136	2.25224	down	HPSE	Heparanase Precursor (EC 3.2.-.-)(Heparanase-1)(Hpa1)(Endo-glucoronidase) [Contains Heparanase 8 kDa subunit;Heparanase 50 kDa subunit] [Source:UniProtKB/Swiss-Prot;Acc:Q9Y251] [ENST00000311412]
A_32_P132206	-2.25108	-1.17062	2.25108	down	USP18	Homo sapiens ubiquitin specific peptidase 18 (USP18), mRNA [NM_017414]
A_24_P125335	-2.25087	-1.17048	2.25087	down	CCL13	Homo sapiens chemokine (C-C motif) ligand 13 (CCL13), mRNA [NM_005408]
A_23_P60933	-2.2463	-1.16755	2.2463	down	MT1G	Homo sapiens metallothionein 1G (MT1G), mRNA [NM_005950]
A_23_P75769	-2.2431	-1.16549	2.2431	down	MS4A4A	Homo sapiens membrane-spanning 4-domains, subfamily A, member 4 (MS4A4A), transcript variant 1, mRNA [NM_024021]
A_23_P141505	-2.24098	-1.16413	2.24098	down	CLEC10A	Homo sapiens C-type lectin domain family 10, member A (CLEC10A), transcript variant 1, mRNA [NM_182906]
A_23_P214222	-2.23775	-1.16205	2.23775	down	MARCKS	Homo sapiens myristoylated alanine-rich protein kinase C substrate (MARCKS), mRNA [NM_002356]
A_23_P115563	-2.22632	-1.15466	2.22632	down	OR2C3	Homo sapiens olfactory receptor, family 2, subfamily C, member 3 (OR2C3), mRNA [NM_198074]
A_23_P427703	-2.22341	-1.15277	2.22341	down	MT1L	Homo sapiens metallothionein 1L (gene/pseudogene) (MT1L), non-coding RNA [NR_001447]
A_23_P106844	-2.22093	-1.15116	2.22093	down	MT2A	Homo sapiens metallothionein 2A (MT2A), mRNA [NM_005953]
A_23_P4649	-2.21226	-1.14552	2.21226	down	APOC1	Homo sapiens apolipoprotein C-I (APOC1), mRNA [NM_001645]
A_32_P157846	-2.21213	-1.14544	2.21213	down	DUSP5P	Homo sapiens dual specificity phosphatase 5 pseudogene (DUSP5P), non-coding RNA [NR_002834]
A_23_P211910	-2.2112	-1.14483	2.2112	down	PLOD2	Homo sapiens procollagen-lysine, 2-oxoglutarate 5-dioxygenase 2 (PLOD2), transcript variant 1, mRNA [NM_182943]
A_23_P206724	-2.20643	-1.14172	2.20643	down	MT1E	Homo sapiens metallothionein 1E (MT1E), mRNA [NM_175617]
A_24_P357963	-2.20641	-1.1417	2.20641	down	GRAMD2	Homo sapiens GRAM domain containing 2 (GRAMD2), mRNA [NM_001012642]
A_24_P361896	-2.20285	-1.13937	2.20285	down	MT2A	Homo sapiens metallothionein 2A (MT2A), mRNA [NM_005953]
A_23_P252413	-2.20064	-1.13793	2.20064	down	MT2A	Homo sapiens metallothionein 2A (MT2A), mRNA [NM_005953]
A_24_P355464	-2.20012	-1.13758	2.20012	down	GDF10	Homo sapiens growth differentiation factor 10 (GDF10), mRNA [NM_004962]
A_23_P56559	-2.19885	-1.13675	2.19885	down	DHRS9	Homo sapiens dehydrogenase/reductase (SDR family) member 9 (DHRS9), transcript variant 1, mRNA [NM_005771]
A_23_P370054	-2.19763	-1.13595	2.19763	down	MAGEB18	Homo sapiens melanoma antigen family B, 18 (MAGEB18), mRNA [NM_173699]
A_23_P139123	-2.19619	-1.135	2.19619	down	SERPING1	Homo sapiens serpin peptidase inhibitor, clade G (C1 inhibitor), member 1 (SERPING1), transcript variant 1, mRNA [NM_000062]
A_24_P117294	-2.19068	-1.13138	2.19068	down	MX2	Homo sapiens myxovirus (influenza virus) resistance 2 (mouse) (MX2), mRNA [NM_002463]
A_23_P348737	-2.17493	-1.12097	2.17493	down	NR2F1	Homo sapiens nuclear receptor subfamily 2, group F, member 1 (NR2F1), mRNA [NM_005654]
A_24_P317762	-2.16743	-1.11599	2.16743	down	LY6E	Homo sapiens lymphocyte antigen 6 complex, locus E (LY6E), transcript variant 1, mRNA [NM_002346]
A_23_P126649	-2.16496	-1.11434	2.16496	down	PGBD5	Homo sapiens piggyBac transposable element derived 5 (PGBD5), mRNA [NM_024554]
A_32_P178092	-2.16493	-1.11432	2.16493	down	LOC84740	Homo sapiens hypothetical LOC84740 (LOC84740), non-coding RNA [NR_026892]
A_24_P111061	-2.16169	-1.11216	2.16169	down	ITSN1	Homo sapiens intersectin 1 (SH3 domain protein) (ITSN1), transcript variant 2, mRNA [NM_001001132]
A_23_P121253	-2.15916	-1.11047	2.15916	down	TNFSF10	Homo sapiens tumor necrosis factor (ligand) superfamily, member 10 (TNFSF10), mRNA [NM_003810]
A_23_P87700	-2.15798	-1.10968	2.15798	down	MFAP5	Homo sapiens microfibrillar associated protein 5 (MFAP5), mRNA [NM_003480]
A_24_P309521	-2.13722	-1.09574	2.13722	down	KCNJ5	Homo sapiens potassium inwardly-rectifying channel, subfamily J, member 5 (KCNJ5), mRNA [NM_000890]
A_23_P416238	-2.13632	-1.09513	2.13632	down	MS4A6E	Homo sapiens membrane-spanning 4-domains, subfamily A, member 6E (MS4A6E), mRNA [NM_139249]
A_24_P14776	-2.13131	-1.09174	2.13131	down	SYTL5	Homo sapiens synaptotagmin-like 5 (SYTL5), transcript variant 2, mRNA [NM_001163335]
A_24_P287043	-2.1152	-1.08079	2.1152	down	IFITM2	Homo sapiens interferon induced transmembrane protein 2 (1-8D) (IFITM2), mRNA [NM_006435]
A_24_P367776	-2.10905	-1.07659	2.10905	down	ACSM5	Homo sapiens acyl-CoA synthetase medium-chain family member 5, mRNA (cDNA clone IMAGE:4069865), complete cds. [BC016703]
A_24_P378581	-2.10473	-1.07364	2.10473	down	ABCA6	Homo sapiens ATP-binding cassette, sub-family A (ABC1), member 6, mRNA (cDNA clone IMAGE:4693019), complete cds. [BC070125]
A_23_P202448	-2.10417	-1.07325	2.10417	down	CXCL12	Homo sapiens chemokine (C-X-C motif) ligand 12 (stromal cell-derived factor 1) (CXCL12), transcript variant 1, mRNA [NM_199168]
A_24_P248345	-2.09736	-1.06858	2.09736	down	OLFML2B	Homo sapiens olfactomedin-like 2B (OLFML2B), mRNA [NM_015441]
A_32_P30862	-2.09363	-1.06601	2.09363	down	GUSBP3	Homo sapiens glucuronidase, beta pseudogene 3 (GUSBP3), non-coding RNA [NR_027386]
A_23_P60856	-2.08353	-1.05903	2.08353	down	TSPAN4	Homo sapiens tetraspanin 4 (TSPAN4), transcript variant 1, mRNA [NM_001025237]
A_32_P86466	-2.08257	-1.05836	2.08257	down	C17orf87	Homo sapiens cDNA FLJ32580 fis, clone SPLEN2000270. [AK057142]
A_23_P73192	-2.07903	-1.05591	2.07903	down	IQCA1	Homo sapiens IQ motif containing with AAA domain 1 (IQCA1), mRNA [NM_024726]
A_24_P228550	-2.07611	-1.05389	2.07611	down	TUBB1	Homo sapiens tubulin, beta 1 (TUBB1), mRNA [NM_030773]
A_24_P329795	-2.07586	-1.05371	2.07586	down	C10orf10	Homo sapiens chromosome 10 open reading frame 10 (C10orf10), mRNA [NM_007021]
A_24_P343929	-2.06771	-1.04803	2.06771	down	OAS2	Homo sapiens 2'-5'-oligoadenylate synthetase 2, 69/71kDa (OAS2), transcript variant 1, mRNA [NM_016817]
A_23_P80974	-2.06459	-1.04585	2.06459	down	TDO2	Homo sapiens tryptophan 2,3-dioxygenase (TDO2), mRNA [NM_005651]
A_23_P400378	-2.06122	-1.0435	2.06122	down	GPBAR1	Homo sapiens G protein-coupled bile acid receptor 1 (GPBAR1), transcript variant 1, mRNA [NM_001077191]
A_23_P19020	-2.05506	-1.03918	2.05506	down	SNCAIP	Homo sapiens synuclein, alpha interacting protein (SNCAIP), mRNA [NM_005460]
A_24_P304439	-2.04946	-1.03524	2.04946	down	SDS	Homo sapiens serine dehydratase (SDS), mRNA [NM_006843]
A_23_P19142	-2.04824	-1.03439	2.04824	down	KCNMB1	Homo sapiens potassium large conductance calcium-activated channel, subfamily M, beta member 1 (KCNMB1), mRNA [NM_004137]
A_23_P113034	-2.04372	-1.0312	2.04372	down	C10orf11	Homo sapiens chromosome 10 open reading frame 11 (C10orf11), mRNA [NM_032024]
A_32_P380675	-2.04364	-1.03114	2.04364	down	GRIP2	Glutamate receptor-interacting protein 2 (GRIP2 protein) [Source:UniProtKB/Swiss-Prot;Acc:Q9C0E4] [ENST00000443613]
A_24_P671164	-2.03901	-1.02787	2.03901	down	PRLR	Homo sapiens prolactin receptor (PRLR), mRNA [NM_000949]
A_23_P303242	-2.03662	-1.02618	2.03662	down	MT1X	Homo sapiens metallothionein 1X (MT1X), mRNA [NM_005952]
A_24_P192485	-2.03563	-1.02547	2.03563	down	TNFRSF11B	Homo sapiens tumor necrosis factor receptor superfamily, member 11b (TNFRSF11B), mRNA [NM_002546]
A_23_P365218	-2.03391	-1.02426	2.03391	down	GPR110	Homo sapiens G protein-coupled receptor 110 (GPR110), transcript variant 2, mRNA [NM_025048]
A_24_P156490	-2.03313	-1.0237	2.03313	down	KCNMA1	Homo sapiens potassium large conductance calcium-activated channel, subfamily M, alpha member 1 (KCNMA1), transcript variant 2, mRNA [NM_002247]
A_23_P167468	-2.02246	-1.01611	2.02246	down	PRLR	Homo sapiens prolactin receptor (PRLR), mRNA [NM_000949]
A_23_P500400	-2.01477	-1.01061	2.01477	down	ABCA6	Homo sapiens ATP-binding cassette, sub-family A (ABC1), member 6 (ABCA6), mRNA [NM_080284]
A_24_P67741	-2.01326	-1.00953	2.01326	down	LOC100131554	CDNA: FLJ23120 fis, clone LNG07989HCG1987724 ; [Source:UniProtKB/TrEMBL;Acc:Q9H5S2] [ENST00000433479]
A_23_P218626	-2.01073	-1.00772	2.01073	down	NEU4	Homo sapiens sialidase 4 (NEU4), transcript variant 1, mRNA [NM_080741]
A_23_P326893	-2.00938	-1.00675	2.00938	down	CCDC151	Homo sapiens coiled-coil domain containing 151 (CCDC151), mRNA [NM_145045]
A_23_P258769	-2.00675	-1.00486	2.00675	down	HLA-DPB1	Homo sapiens major histocompatibility complex, class II, DP beta 1 (HLA-DPB1), mRNA [NM_002121]
A_23_P120883	-2.00433	-1.00312	2.00433	down	HMOX1	Homo sapiens heme oxygenase (decycling) 1 (HMOX1), mRNA [NM_002133]
A_24_P246573	-2.00426	-1.00307	2.00426	down	RP1-21O18.1	Homo sapiens kazrin (KIAA1026), transcript variant A, mRNA [NM_015209]
A_24_P125096	-2.00412	-1.00297	2.00412	down	MT1X	Homo sapiens metallothionein 1X (MT1X), mRNA [NM_005952]
A_23_P105227	-2.00319	-1.0023	2.00319	down	ME3	Homo sapiens malic enzyme 3, NADP(+)-dependent, mitochondrial (ME3), nuclear gene encoding mitochondrial protein, transcript variant 2, mRNA [NM_001014811]
A_24_P941217	2.00435	1.00314	2.00435	up	SGPP2	Sphingosine-1-phosphate phosphatase 2 (SPPase2)(Spp2)(hSPP2)(EC 3.1.3.-)(Sphingosine-1-phosphatase 2) [Source:UniProtKB/Swiss-Prot;Acc:Q8IWX5] [ENST00000321276]
A_24_P230691	2.00607	1.00437	2.00607	up	KIF13A	Homo sapiens cDNA: FLJ21650 fis, clone COL08516. [AK025303]
A_23_P54357	2.00755	1.00544	2.00755	up	LDHAL6B	Homo sapiens lactate dehydrogenase A-like 6B (LDHAL6B), mRNA [NM_033195]
A_32_P77831	2.00859	1.00619	2.00859	up	RAB3C	Ras-related protein Rab-3C [Source:UniProtKB/Swiss-Prot;Acc:Q96E17] [ENST00000282878]
A_24_P46093	2.00883	1.00635	2.00883	up	SLC6A6	Homo sapiens solute carrier family 6 (neurotransmitter transporter, taurine), member 6 (SLC6A6), transcript variant 1, mRNA [NM_003043]
A_23_P143964	2.01599	1.01149	2.01599	up	SH3BP5	Homo sapiens SH3-domain binding protein 5 (BTK-associated) (SH3BP5), transcript variant 1, mRNA [NM_004844]
A_24_P927507	2.01772	1.01273	2.01772	up	OSBPL1A	Homo sapiens oxysterol binding protein-like 1A, mRNA (cDNA clone IMAGE:5922907), complete cds. [BC041563]
A_23_P112596	2.02185	1.01567	2.02185	up	ADK	Homo sapiens adenosine kinase (ADK), transcript variant ADK-short, mRNA [NM_001123]
A_32_P208654	2.02432	1.01743	2.02432	up	PIWIL2	Piwi-like protein 2 (Cancer/testis antigen 80)(CT80) [Source:UniProtKB/Swiss-Prot;Acc:Q8TC59] [ENST00000356766]
A_23_P125078	2.02599	1.01862	2.02599	up	SLC26A11	Homo sapiens solute carrier family 26, member 11 (SLC26A11), transcript variant 2, mRNA [NM_173626]
A_24_P322353	2.02875	1.02059	2.02875	up	PSTPIP2	Homo sapiens proline-serine-threonine phosphatase interacting protein 2 (PSTPIP2), mRNA [NM_024430]
A_23_P108948	2.03291	1.02355	2.03291	up	MREG	Homo sapiens melanoregulin (MREG), mRNA [NM_018000]
A_23_P413303	2.03371	1.02412	2.03371	up	DKFZP434I0714	HCG1791715Putative uncharacterized protein DKFZp434I0714 Fragment ; [Source:UniProtKB/TrEMBL;Acc:Q9NTH0] [ENST00000417527]
A_24_P362540	2.04402	1.03141	2.04402	up	ASAP2	Homo sapiens ArfGAP with SH3 domain, ankyrin repeat and PH domain 2 (ASAP2), transcript variant 1, mRNA [NM_003887]
A_23_P502747	2.04478	1.03194	2.04478	up	RASAL2	Homo sapiens RAS protein activator like 2 (RASAL2), transcript variant 2, mRNA [NM_170692]
A_32_P48054	2.04883	1.0348	2.04883	up	CNR2	Cannabinoid receptor 2 (CB-2)(hCB2)(CB2)(CX5) [Source:UniProtKB/Swiss-Prot;Acc:P34972] [ENST00000374472]
A_23_P138495	2.04993	1.03558	2.04993	up	PTPRE	Homo sapiens protein tyrosine phosphatase, receptor type, E (PTPRE), transcript variant 1, mRNA [NM_006504]
A_23_P160336	2.05632	1.04007	2.05632	up	LEFTY1	Homo sapiens left-right determination factor 1 (LEFTY1), mRNA [NM_020997]
A_23_P95330	2.05643	1.04014	2.05643	up	ZDHHC9	Homo sapiens zinc finger, DHHC-type containing 9 (ZDHHC9), transcript variant 1, mRNA [NM_016032]
A_23_P134910	2.05826	1.04143	2.05826	up	GGH	Homo sapiens gamma-glutamyl hydrolase (conjugase, folylpolygammaglutamyl hydrolase) (GGH), mRNA [NM_003878]
A_23_P333640	2.06212	1.04413	2.06212	up	PAPLN	Homo sapiens papilin, proteoglycan-like sulfated glycoprotein (PAPLN), mRNA [NM_173462]
A_23_P376870	2.0629	1.04467	2.0629	up	C14orf79	Homo sapiens chromosome 14 open reading frame 79 (C14orf79), mRNA [NM_174891]
A_24_P80776	2.06501	1.04615	2.06501	up	LOC221710	Homo sapiens hypothetical protein LOC221710 (LOC221710), mRNA [NM_001135575]
A_23_P105862	2.06504	1.04617	2.06504	up	FRY	Homo sapiens furry homolog (Drosophila) (FRY), mRNA [NM_023037]
A_23_P208900	2.07439	1.05269	2.07439	up	SEMA6B	Homo sapiens sema domain, transmembrane domain (TM), and cytoplasmic domain, (semaphorin) 6B (SEMA6B), mRNA [NM_032108]
A_23_P386478	2.07863	1.05563	2.07863	up	TNIP3	Homo sapiens TNFAIP3 interacting protein 3 (TNIP3), transcript variant 1, mRNA [NM_024873]
A_23_P414273	2.07954	1.05627	2.07954	up	C5orf62	Homo sapiens chromosome 5 open reading frame 62 (C5orf62), mRNA [NM_032947]
A_23_P101407	2.08371	1.05915	2.08371	up	C3	Homo sapiens complement component 3 (C3), mRNA [NM_000064]
A_23_P354387	2.08652	1.0611	2.08652	up	MYOF	Homo sapiens myoferlin (MYOF), transcript variant 1, mRNA [NM_013451]
A_24_P928522	2.10324	1.07261	2.10324	up	DST	Homo sapiens cDNA: FLJ21489 fis, clone COL05450. [AK025142]
A_23_P137035	2.10712	1.07527	2.10712	up	PIR	Homo sapiens pirin (iron-binding nuclear protein) (PIR), transcript variant 1, mRNA [NM_003662]
A_24_P82155	2.10738	1.07545	2.10738	up	ANKDD1A	Homo sapiens ankyrin repeat and death domain containing 1A (ANKDD1A), mRNA [NM_182703]
A_23_P43107	2.1115	1.07827	2.1115	up	TM7SF4	Homo sapiens transmembrane 7 superfamily member 4 (TM7SF4), mRNA [NM_030788]
A_23_P42746	2.11667	1.0818	2.11667	up	NCF1	Homo sapiens neutrophil cytosolic factor 1 (NCF1), mRNA [NM_000265]
A_24_P273599	2.1238	1.08665	2.1238	up	ITGB8	Homo sapiens integrin, beta 8 (ITGB8), mRNA [NM_002214]
A_23_P45185	2.12575	1.08797	2.12575	up	FIGF	Homo sapiens c-fos induced growth factor (vascular endothelial growth factor D) (FIGF), mRNA [NM_004469]
A_23_P389676	2.12988	1.09077	2.12988	up	EXOC3	Homo sapiens mRNA for FLJ00157 protein [AK074086]
A_24_P234822	2.13197	1.09219	2.13197	up	RIOK2	Homo sapiens RIO kinase 2 (yeast) (RIOK2), transcript variant 1, mRNA [NM_018343]
A_24_P222740	2.13452	1.09391	2.13452	up	IL24	Homo sapiens interleukin 24 (IL24), transcript variant 1, mRNA [NM_006850]
A_23_P163251	2.1505	1.10467	2.1505	up	PAQR5	Homo sapiens progestin and adipoQ receptor family member V (PAQR5), transcript variant 2, mRNA [NM_017705]
A_23_P163087	2.1508	1.10487	2.1508	up	NID2	Homo sapiens nidogen 2 (osteonidogen) (NID2), mRNA [NM_007361]
A_23_P46936	2.15159	1.1054	2.15159	up	EGR2	Homo sapiens early growth response 2 (EGR2), transcript variant 1, mRNA [NM_000399]
A_24_P270747	2.15362	1.10677	2.15362	up	ZFP1	Homo sapiens zinc finger protein 1 homolog (mouse) (ZFP1), mRNA [NM_153688]
A_23_P323751	2.1537	1.10682	2.1537	up	FAM83D	Homo sapiens family with sequence similarity 83, member D (FAM83D), mRNA [NM_030919]
A_23_P385263	2.159	1.11036	2.159	up	CHD5	Homo sapiens chromodomain helicase DNA binding protein 5 (CHD5), mRNA [NM_015557]
A_24_P932416	2.16024	1.11119	2.16024	up	TMEM14E	Homo sapiens transmembrane protein 14E (TMEM14E), mRNA [NM_001123228]
A_23_P209735	2.16651	1.11537	2.16651	up	ARMC9	Homo sapiens armadillo repeat containing 9 (ARMC9), mRNA [NM_025139]
A_23_P39251	2.16936	1.11727	2.16936	up	PLIN5	Homo sapiens perilipin 5 (PLIN5), mRNA [NM_001013706]
A_24_P392991	2.17211	1.1191	2.17211	up	KRT16	Homo sapiens keratin 16 (KRT16), mRNA [NM_005557]
A_32_P116203	2.1769	1.12228	2.1769	up	NCF1	Homo sapiens neutrophil cytosolic factor 1 (NCF1), mRNA [NM_000265]
A_23_P32165	2.17748	1.12266	2.17748	up	LHX2	Homo sapiens LIM homeobox 2 (LHX2), mRNA [NM_004789]
A_23_P121215	2.17818	1.12312	2.17818	up	CAMK1	Homo sapiens calcium/calmodulin-dependent protein kinase I (CAMK1), mRNA [NM_003656]
A_24_P500771	2.17831	1.12321	2.17831	up	CG012	Novel human gene mapping to chomosome 13 [AL049782]
A_23_P206212	2.18043	1.12462	2.18043	up	THBS1	Homo sapiens thrombospondin 1 (THBS1), mRNA [NM_003246]
A_24_P220947	2.18202	1.12566	2.18202	up	AKR1C1	Homo sapiens aldo-keto reductase family 1, member C1 (dihydrodiol dehydrogenase 1; 20-alpha (3-alpha)-hydroxysteroid dehydrogenase) (AKR1C1), mRNA [NM_001353]
A_23_P54996	2.18386	1.12688	2.18386	up	TEX14	Homo sapiens testis expressed 14 (TEX14), transcript variant 1, mRNA [NM_198393]
A_23_P167051	2.18465	1.1274	2.18465	up	EVC	Ellis-van Creveld syndrome protein (DWF-1) [Source:UniProtKB/Swiss-Prot;Acc:P57679] [ENST00000382674]
A_24_P227831	2.18719	1.12908	2.18719	up	ABCC1	Homo sapiens ATP-binding cassette, sub-family C (CFTR/MRP), member 1 (ABCC1), transcript variant 2, mRNA [NM_019862]
A_24_P115967	2.19323	1.13306	2.19323	up	DAGLA	Homo sapiens diacylglycerol lipase, alpha (DAGLA), mRNA [NM_006133]
A_23_P79978	2.19441	1.13383	2.19441	up	SLC24A3	Homo sapiens solute carrier family 24 (sodium/potassium/calcium exchanger), member 3 (SLC24A3), mRNA [NM_020689]
A_24_P148762	2.19674	1.13537	2.19674	up	IL1RAP	Homo sapiens interleukin 1 receptor accessory protein (IL1RAP), transcript variant 1, mRNA [NM_002182]
A_32_P220152	2.19726	1.13571	2.19726	up	CAPRIN1	Homo sapiens cell cycle associated protein 1 (CAPRIN1), transcript variant 1, mRNA [NM_005898]
A_24_P365975	2.20071	1.13797	2.20071	up	COL8A2	Homo sapiens collagen, type VIII, alpha 2 (COL8A2), mRNA [NM_005202]
A_23_P331928	2.20605	1.14146	2.20605	up	CD109	Homo sapiens CD109 molecule (CD109), transcript variant 1, mRNA [NM_133493]
A_23_P210465	2.21103	1.14472	2.21103	up	PI3	Homo sapiens peptidase inhibitor 3, skin-derived (PI3), mRNA [NM_002638]
A_23_P51105	2.21155	1.14506	2.21155	up	CRIM1	Homo sapiens cysteine rich transmembrane BMP regulator 1 (chordin-like) (CRIM1), mRNA [NM_016441]
A_23_P410115	2.21288	1.14593	2.21288	up	ENTHD1	Homo sapiens ENTH domain containing 1 (ENTHD1), mRNA [NM_152512]
A_23_P50276	2.22259	1.15224	2.22259	up	ANGPTL6	Homo sapiens angiopoietin-like 6 (ANGPTL6), mRNA [NM_031917]
A_23_P129291	2.22759	1.15548	2.22759	up	TGM5	Homo sapiens transglutaminase 5 (TGM5), transcript variant 1, mRNA [NM_201631]
A_32_P221305	2.22798	1.15574	2.22798	up	LOC389634	Homo sapiens hypothetical LOC389634 (LOC389634), non-coding RNA [NR_024420]
A_23_P206022	2.23487	1.16019	2.23487	up	ITGA11	Homo sapiens integrin, alpha 11 (ITGA11), mRNA [NM_001004439]
A_23_P157809	2.23745	1.16186	2.23745	up	PTGR1	Homo sapiens prostaglandin reductase 1 (PTGR1), transcript variant 2, mRNA [NM_012212]
A_32_P108436	2.23898	1.16284	2.23898	up	ZBTB8A	Homo sapiens zinc finger and BTB domain containing 8A (ZBTB8A), mRNA [NM_001040441]
A_23_P304682	2.23957	1.16322	2.23957	up	EMP2	Homo sapiens epithelial membrane protein 2 (EMP2), mRNA [NM_001424]
A_23_P109072	2.23969	1.1633	2.23969	up	SALL4	Homo sapiens sal-like 4 (Drosophila) (SALL4), mRNA [NM_020436]
A_24_P276576	2.24654	1.16771	2.24654	up	FCRLA	Homo sapiens Fc receptor-like A (FCRLA), mRNA [NM_032738]
A_23_P124905	2.24847	1.16894	2.24847	up	NPTX1	Homo sapiens neuronal pentraxin I (NPTX1), mRNA [NM_002522]
A_23_P165624	2.27203	1.18398	2.27203	up	TNFAIP6	Homo sapiens tumor necrosis factor, alpha-induced protein 6 (TNFAIP6), mRNA [NM_007115]
A_23_P146146	2.27242	1.18423	2.27242	up	ATP6V0D2	Homo sapiens ATPase, H+ transporting, lysosomal 38kDa, V0 subunit d2 (ATP6V0D2), mRNA [NM_152565]
A_24_P323395	2.28763	1.19385	2.28763	up	CRIM1	Homo sapiens cysteine rich transmembrane BMP regulator 1 (chordin-like) (CRIM1), mRNA [NM_016441]
A_23_P5853	2.30107	1.20231	2.30107	up	SAG	Homo sapiens S-antigen; retina and pineal gland (arrestin) (SAG), mRNA [NM_000541]
A_32_P206839	2.30845	1.20692	2.30845	up	LOC100130506	PREDICTED: Homo sapiens hypothetical LOC100130506 (LOC100130506), mRNA [XM_001720083]
A_32_P225854	2.3206	1.2145	2.3206	up	SPRED2	Homo sapiens sprouty-related, EVH1 domain containing 2 (SPRED2), transcript variant 1, mRNA [NM_181784]
A_23_P31376	2.3326	1.22194	2.3326	up	LRRN3	Homo sapiens leucine rich repeat neuronal 3 (LRRN3), transcript variant 3, mRNA [NM_018334]
A_32_P81676	2.33769	1.22509	2.33769	up	LOC157627	Homo sapiens hypothetical LOC157627 (LOC157627), non-coding RNA [NR_024281]
A_32_P19716	2.34064	1.2269	2.34064	up	ZNF697	Homo sapiens zinc finger protein 697 (ZNF697), mRNA [NM_001080470]
A_23_P36985	2.34955	1.23239	2.34955	up	PCDH8	Homo sapiens protocadherin 8 (PCDH8), transcript variant 1, mRNA [NM_002590]
A_23_P391443	2.35629	1.23652	2.35629	up	PPM1H	Homo sapiens protein phosphatase 1H (PP2C domain containing) (PPM1H), mRNA [NM_020700]
A_23_P142075	2.36901	1.24428	2.36901	up	ACP5	Homo sapiens acid phosphatase 5, tartrate resistant (ACP5), transcript variant 4, mRNA [NM_001611]
A_23_P91390	2.37971	1.25078	2.37971	up	THBD	Homo sapiens thrombomodulin (THBD), mRNA [NM_000361]
A_24_P55092	2.39928	1.2626	2.39928	up	CD109	Homo sapiens CD109 molecule (CD109), transcript variant 1, mRNA [NM_133493]
A_23_P217049	2.40071	1.26346	2.40071	up	FREQ	Homo sapiens frequenin homolog (Drosophila) (FREQ), transcript variant 1, mRNA [NM_014286]
A_23_P79803	2.40888	1.26836	2.40888	up	VSTM2L	Homo sapiens V-set and transmembrane domain containing 2 like (VSTM2L), mRNA [NM_080607]
A_32_P163805	2.41885	1.27432	2.41885	up	C11orf64	Homo sapiens chromosome 11 open reading frame 64 (C11orf64), non-coding RNA [NR_026946]
A_23_P170667	2.42072	1.27544	2.42072	up	ASPHD1	Homo sapiens aspartate beta-hydroxylase domain containing 1 (ASPHD1), mRNA [NM_181718]
A_23_P55477	2.42147	1.27588	2.42147	up	ADORA2B	Homo sapiens adenosine A2b receptor (ADORA2B), mRNA [NM_000676]
A_23_P139500	2.42799	1.27976	2.42799	up	BHLHE41	Homo sapiens basic helix-loop-helix family, member e41 (BHLHE41), mRNA [NM_030762]
A_24_P142118	2.43024	1.2811	2.43024	up	THBS1	Homo sapiens thrombospondin 1 (THBS1), mRNA [NM_003246]
A_23_P256425	2.43262	1.28251	2.43262	up	ADAMDEC1	Homo sapiens ADAM-like, decysin 1 (ADAMDEC1), transcript variant 1, mRNA [NM_014479]
A_23_P62081	2.43336	1.28295	2.43336	up	SCG5	Homo sapiens secretogranin V (7B2 protein) (SCG5), transcript variant 2, mRNA [NM_003020]
A_23_P50638	2.44748	1.29129	2.44748	up	LRG1	Homo sapiens leucine-rich alpha-2-glycoprotein 1 (LRG1), mRNA [NM_052972]
A_24_P187766	2.47499	1.30742	2.47499	up	LRRN3	Homo sapiens leucine rich repeat neuronal 3 (LRRN3), transcript variant 3, mRNA [NM_018334]
A_24_P91991	2.48368	1.31248	2.48368	up	NAT8L	Homo sapiens N-acetyltransferase 8-like (GCN5-related, putative) (NAT8L), mRNA [NM_178557]
A_23_P33664	2.49378	1.31834	2.49378	up	ELSPBP1	Homo sapiens epididymal sperm binding protein 1 (ELSPBP1), mRNA [NM_022142]
A_23_P212061	2.5175	1.33199	2.5175	up	MME	Homo sapiens membrane metallo-endopeptidase (MME), transcript variant 2b, mRNA [NM_007289]
A_24_P117663	2.53731	1.3433	2.53731	up	DCDC1	Homo sapiens doublecortin domain containing 1 (DCDC1), mRNA [NM_181807]
A_23_P434809	2.55887	1.35551	2.55887	up	S100A8	Homo sapiens S100 calcium binding protein A8 (S100A8), mRNA [NM_002964]
A_23_P48669	2.60213	1.3797	2.60213	up	CDKN3	Homo sapiens cyclin-dependent kinase inhibitor 3 (CDKN3), transcript variant 1, mRNA [NM_005192]
A_23_P216712	2.61992	1.38952	2.61992	up	TRPM6	Homo sapiens transient receptor potential cation channel, subfamily M, member 6 (TRPM6), mRNA [NM_017662]
A_23_P259344	2.64672	1.4042	2.64672	up	CECR6	Homo sapiens cat eye syndrome chromosome region, candidate 6 (CECR6), transcript variant 1, mRNA [NM_031890]
A_23_P359245	2.64702	1.40437	2.64702	up	MET	Homo sapiens met proto-oncogene (hepatocyte growth factor receptor) (MET), transcript variant 2, mRNA [NM_000245]
A_23_P320113	2.64964	1.40579	2.64964	up	SRXN1	Homo sapiens sulfiredoxin 1 homolog (S. cerevisiae) (SRXN1), mRNA [NM_080725]
A_23_P369899	2.66201	1.41251	2.66201	up	TMEM158	Homo sapiens transmembrane protein 158 (TMEM158), mRNA [NM_015444]
A_23_P204941	2.68132	1.42294	2.68132	up	GJB2	Homo sapiens gap junction protein, beta 2, 26kDa (GJB2), mRNA [NM_004004]
A_23_P96383	2.68367	1.42421	2.68367	up	SRPX	Homo sapiens sushi-repeat-containing protein, X-linked (SRPX), mRNA [NM_006307]
A_24_P68908	2.7088	1.43765	2.7088	up	LOC344887	Homo sapiens mRNA; cDNA DKFZp686B14224 (from clone DKFZp686B14224) [BX640843]
A_24_P260101	2.71248	1.43961	2.71248	up	MME	Homo sapiens membrane metallo-endopeptidase (MME), transcript variant 2b, mRNA [NM_007289]
A_32_P478023	2.7222	1.44477	2.7222	up	NPAS4	Homo sapiens neuronal PAS domain protein 4 (NPAS4), mRNA [NM_178864]
A_23_P257971	2.739	1.45365	2.739	up	AKR1C1	Homo sapiens aldo-keto reductase family 1, member C1 (dihydrodiol dehydrogenase 1; 20-alpha (3-alpha)-hydroxysteroid dehydrogenase) (AKR1C1), mRNA [NM_001353]
A_23_P204947	2.75944	1.46438	2.75944	up	GJB2	Homo sapiens gap junction protein, beta 2, 26kDa (GJB2), mRNA [NM_004004]
A_23_P137665	2.81556	1.49342	2.81556	up	CHI3L1	Homo sapiens chitinase 3-like 1 (cartilage glycoprotein-39) (CHI3L1), mRNA [NM_001276]
A_23_P140434	2.81728	1.4943	2.81728	up	MYO5C	Homo sapiens myosin VC (MYO5C), mRNA [NM_018728]
A_23_P422026	2.81741	1.49437	2.81741	up	ME1	Homo sapiens malic enzyme 1, NADP(+)-dependent, cytosolic (ME1), mRNA [NM_002395]
A_23_P207879	2.83335	1.50251	2.83335	up	CARD14	Homo sapiens caspase recruitment domain family, member 14 (CARD14), transcript variant 1, mRNA [NM_024110]
A_23_P136724	2.83854	1.50515	2.83854	up	LOC344887	Homo sapiens mRNA; cDNA DKFZp686B14224 (from clone DKFZp686B14224) [BX640843]
A_23_P205370	2.8418	1.50681	2.8418	up	ASB2	Homo sapiens ankyrin repeat and SOCS box-containing 2 (ASB2), mRNA [NM_016150]
A_23_P358709	2.84188	1.50685	2.84188	up	AHRR	Homo sapiens aryl-hydrocarbon receptor repressor (AHRR), mRNA [NM_020731]
A_32_P160045	2.8462	1.50904	2.8462	up	TCTEX1D1	Homo sapiens Tctex1 domain containing 1 (TCTEX1D1), mRNA [NM_152665]
A_23_P134237	2.84709	1.50949	2.84709	up	RARRES2	Homo sapiens retinoic acid receptor responder (tazarotene induced) 2 (RARRES2), mRNA [NM_002889]
A_32_P77369	2.84839	1.51015	2.84839	up	SC4MOL	AV701505 ADB Homo sapiens cDNA clone ADBATG02 5', mRNA sequence [AV701505]
A_23_P36658	2.84968	1.5108	2.84968	up	MGST1	Homo sapiens microsomal glutathione S-transferase 1 (MGST1), transcript variant 1c, mRNA [NM_145791]
A_23_P344400	2.86196	1.517	2.86196	up	AHRR	Homo sapiens aryl-hydrocarbon receptor repressor (AHRR), mRNA [NM_020731]
A_23_P22027	2.91234	1.54218	2.91234	up	INSIG1	Homo sapiens insulin induced gene 1 (INSIG1), transcript variant 2, mRNA [NM_198336]
A_24_P332314	2.91252	1.54227	2.91252	up	FAM111B	Homo sapiens family with sequence similarity 111, member B (FAM111B), transcript variant 1, mRNA [NM_198947]
A_23_P24723	2.91445	1.54322	2.91445	up	TMEM138	Homo sapiens transmembrane protein 138 (TMEM138), transcript variant 1, mRNA [NM_016464]
A_23_P143845	2.93283	1.55229	2.93283	up	TIPARP	Homo sapiens TCDD-inducible poly(ADP-ribose) polymerase (TIPARP), mRNA [NM_015508]
A_23_P93122	2.94677	1.55913	2.94677	up	MEP1A	Homo sapiens meprin A, alpha (PABA peptide hydrolase) (MEP1A), mRNA [NM_005588]
A_23_P203540	3.07334	1.61981	3.07334	up	EHF	Homo sapiens ets homologous factor (EHF), mRNA [NM_012153]
A_23_P208768	3.08549	1.6255	3.08549	up	FCAR	Homo sapiens Fc fragment of IgA, receptor for (FCAR), transcript variant 1, mRNA [NM_002000]
A_23_P256948	3.09705	1.6309	3.09705	up	MSC	Homo sapiens musculin (activated B-cell factor-1) (MSC), mRNA [NM_005098]
A_24_P731648	3.10757	1.63579	3.10757	up	SLC16A6	Homo sapiens solute carrier family 16, member 6 (monocarboxylic acid transporter 7) (SLC16A6), mRNA [NM_004694]
A_23_P128698	3.15933	1.65962	3.15933	up	SPRY2	Homo sapiens sprouty homolog 2 (Drosophila) (SPRY2), mRNA [NM_005842]
A_24_P240259	3.16224	1.66095	3.16224	up	LRRC31	Homo sapiens leucine rich repeat containing 31 (LRRC31), mRNA [NM_024727]
A_24_P236235	3.16687	1.66306	3.16687	up	FLRT2	Homo sapiens fibronectin leucine rich transmembrane protein 2 (FLRT2), mRNA [NM_013231]
A_23_P163787	3.21701	1.68572	3.21701	up	MMP2	Homo sapiens matrix metallopeptidase 2 (gelatinase A, 72kDa gelatinase, 72kDa type IV collagenase) (MMP2), transcript variant 1, mRNA [NM_004530]
A_23_P152791	3.23049	1.69175	3.23049	up	SLC16A6	Homo sapiens solute carrier family 16, member 6 (monocarboxylic acid transporter 7) (SLC16A6), mRNA [NM_004694]
A_24_P348265	3.29125	1.71864	3.29125	up	FCAR	Homo sapiens Fc fragment of IgA, receptor for (FCAR), transcript variant 3, mRNA [NM_133271]
A_23_P253692	3.29203	1.71898	3.29203	up	GPR64	Homo sapiens G protein-coupled receptor 64 (GPR64), transcript variant 1, mRNA [NM_001079858]
A_24_P175156	3.29726	1.72127	3.29726	up	CLEC5A	Homo sapiens C-type lectin domain family 5, member A (CLEC5A), mRNA [NM_013252]
A_23_P8196	3.3345	1.73747	3.3345	up	ME1	Homo sapiens malic enzyme 1, NADP(+)-dependent, cytosolic (ME1), mRNA [NM_002395]
A_23_P71526	3.34901	1.74374	3.34901	up	ASAP1	Homo sapiens ArfGAP with SH3 domain, ankyrin repeat and PH domain 1 (ASAP1), mRNA [NM_018482]
A_23_P99802	3.40563	1.76792	3.40563	up	FLRT2	Homo sapiens fibronectin leucine rich transmembrane protein 2 (FLRT2), mRNA [NM_013231]
A_24_P234415	3.44221	1.78334	3.44221	up	STAC	Homo sapiens SH3 and cysteine rich domain (STAC), mRNA [NM_003149]
A_23_P432947	3.54064	1.82401	3.54064	up	GREM1	Homo sapiens gremlin 1, cysteine knot superfamily, homolog (Xenopus laevis) (GREM1), mRNA [NM_013372]
A_24_P84099	3.55011	1.82787	3.55011	up	CCDC42B	Homo sapiens coiled-coil domain containing 42B (CCDC42B), mRNA [NM_001144872]
A_23_P330561	3.56497	1.83389	3.56497	up	C19orf59	Homo sapiens chromosome 19 open reading frame 59 (C19orf59), mRNA [NM_174918]
A_23_P387031	3.61391	1.85356	3.61391	up	COL23A1	Homo sapiens collagen, type XXIII, alpha 1 (COL23A1), mRNA [NM_173465]
A_23_P57570	3.7422	1.90388	3.7422	up	A4GALT	Homo sapiens alpha 1,4-galactosyltransferase (A4GALT), mRNA [NM_017436]
A_23_P337262	3.77246	1.9155	3.77246	up	APCDD1	Homo sapiens adenomatosis polyposis coli down-regulated 1 (APCDD1), mRNA [NM_153000]
A_23_P79518	3.82106	1.93397	3.82106	up	IL1B	Homo sapiens interleukin 1, beta (IL1B), mRNA [NM_000576]
A_23_P11543	3.88114	1.95648	3.88114	up	FUCA1	Homo sapiens fucosidase, alpha-L- 1, tissue (FUCA1), mRNA [NM_000147]
A_23_P39550	4.06701	2.02397	4.06701	up	TMEM163	Homo sapiens transmembrane protein 163 (TMEM163), mRNA [NM_030923]
A_23_P139600	4.34251	2.11853	4.34251	up	RASAL1	Homo sapiens RAS protein activator like 1 (GAP1 like) (RASAL1), mRNA [NM_004658]
A_24_P149036	4.34883	2.12063	4.34883	up	DPYSL3	Homo sapiens dihydropyrimidinase-like 3 (DPYSL3), mRNA [NM_001387]
A_32_P42684	4.35754	2.12352	4.35754	up	SLC7A11	Homo sapiens solute carrier family 7, (cationic amino acid transporter, y+ system) member 11 (SLC7A11), mRNA [NM_014331]
A_24_P931443	4.39959	2.13737	4.39959	up	GPR68	Homo sapiens G protein-coupled receptor 68 (GPR68), mRNA [NM_003485]
A_24_P299685	4.47105	2.16061	4.47105	up	PDPN	Homo sapiens podoplanin (PDPN), transcript variant 2, mRNA [NM_198389]
A_32_P81674	4.5121	2.1738	4.5121	up	LOC157627	Homo sapiens hypothetical LOC157627 (LOC157627), non-coding RNA [NR_024281]
A_24_P274111	4.72411	2.24004	4.72411	up	CHI3L1	Homo sapiens chitinase 3-like 1 (cartilage glycoprotein-39) (CHI3L1), mRNA [NM_001276]
A_23_P251364	4.74868	2.24753	4.74868	up	STOX2	Homo sapiens storkhead box 2 (STOX2), mRNA [NM_020225]
A_23_P52761	4.7867	2.25903	4.7867	up	MMP7	Homo sapiens matrix metallopeptidase 7 (matrilysin, uterine) (MMP7), mRNA [NM_002423]
A_32_P165477	4.90236	2.29348	4.90236	up	SLC7A11	Homo sapiens solute carrier family 7, (cationic amino acid transporter, y+ system) member 11 (SLC7A11), mRNA [NM_014331]
A_23_P209625	5.10187	2.35103	5.10187	up	CYP1B1	Homo sapiens cytochrome P450, family 1, subfamily B, polypeptide 1 (CYP1B1), mRNA [NM_000104]
A_24_P200420	5.32512	2.41281	5.32512	up	SLC7A11	Homo sapiens solute carrier family 7, (cationic amino acid transporter, y+ system) member 11 (SLC7A11), mRNA [NM_014331]
A_23_P304356	5.57139	2.47804	5.57139	up	CLEC5A	Homo sapiens C-type lectin domain family 5, member A (CLEC5A), mRNA [NM_013252]
A_32_P87013	5.71958	2.51591	5.71958	up	IL8	Homo sapiens interleukin 8 (IL8), mRNA [NM_000584]
A_23_P7528	6.0079	2.58686	6.0079	up	DPYSL3	Homo sapiens dihydropyrimidinase-like 3 (DPYSL3), mRNA [NM_001387]
A_23_P153185	6.38453	2.67458	6.38453	up	SERPINB2	Homo sapiens serpin peptidase inhibitor, clade B (ovalbumin), member 2 (SERPINB2), transcript variant 1, mRNA [NM_001143818]
A_24_P245379	6.62865	2.72871	6.62865	up	SERPINB2	Homo sapiens serpin peptidase inhibitor, clade B (ovalbumin), member 2 (SERPINB2), transcript variant 2, mRNA [NM_002575]
A_23_P40174	6.88186	2.7828	6.88186	up	MMP9	Homo sapiens matrix metallopeptidase 9 (gelatinase B, 92kDa gelatinase, 92kDa type IV collagenase) (MMP9), mRNA [NM_004994]
A_23_P430068	15.1871	3.92477	15.1871	up	PDPN	Homo sapiens podoplanin (PDPN), transcript variant 1, mRNA [NM_006474]

## Sheet: NDL-PCB
ProbeName	Fold change([PCB_Mix1] vs Zero)	Log Fold change([PCB_Mix1] vs Zero)	Absolute Fold change([PCB_Mix1] vs Zero)	Regulation([PCB_Mix1] vs Zero)	GeneSymbol	Description
A_24_P365955	-3.00286	-1.58634	3.00286	down	LOC200261	Homo sapiens PP4277 mRNA, complete cds [AF258576]
A_23_P110204	-2.79271	-1.48167	2.79271	down	CXCL5	Homo sapiens chemokine (C-X-C motif) ligand 5 (CXCL5), mRNA [NM_002994]
A_24_P59735	-2.42512	-1.27806	2.42512	down	SIAH3	Homo sapiens seven in absentia homolog 3 (Drosophila) (SIAH3), mRNA [NM_198849]
A_24_P178396	-2.28622	-1.19296	2.28622	down	SPDYE2	Homo sapiens speedy homolog E2 (Xenopus laevis) (SPDYE2), mRNA [NM_001031618]
A_24_P34865	-2.23583	-1.16081	2.23583	down	BTNL3	Homo sapiens butyrophilin-like 3 (BTNL3), mRNA [NM_197975]
A_23_P378574	-2.19758	-1.13592	2.19758	down	MAGEB6	Homo sapiens melanoma antigen family B, 6 (MAGEB6), mRNA [NM_173523]
A_23_P153964	-2.17307	-1.11973	2.17307	down	INHBB	Homo sapiens inhibin, beta B (INHBB), mRNA [NM_002193]
A_23_P76245	-2.10844	-1.07618	2.10844	down	SCN8A	Homo sapiens sodium channel, voltage gated, type VIII, alpha subunit (SCN8A), mRNA [NM_014191]
A_32_P218355	-2.0865	-1.06108	2.0865	down	C6orf132	Homo sapiens chromosome 6 open reading frame 132 (C6orf132), mRNA [NM_001164446]
A_23_P205247	-2.04308	-1.03074	2.04308	down	RCOR1	Homo sapiens REST corepressor 1 (RCOR1), mRNA [NM_015156]
A_32_P728662	-2.02058	-1.01477	2.02058	down	ZNF44	Homo sapiens zinc finger protein 44, mRNA (cDNA clone IMAGE:5202234). [BC032246]
A_23_P312901	2.0043	1.0031	2.0043	up	GPR112	Homo sapiens G protein-coupled receptor 112 (GPR112), mRNA [NM_153834]
A_24_P66027	2.05896	1.04191	2.05896	up	APOBEC3B	Homo sapiens apolipoprotein B mRNA editing enzyme, catalytic polypeptide-like 3B (APOBEC3B), mRNA [NM_004900]
A_24_P279870	2.06242	1.04434	2.06242	up	PDYN	Homo sapiens prodynorphin (PDYN), mRNA [NM_024411]
A_23_P152234	2.06271	1.04454	2.06271	up	CMTM2	Homo sapiens CKLF-like MARVEL transmembrane domain containing 2 (CMTM2), mRNA [NM_144673]
A_24_P270728	2.07958	1.05629	2.07958	up	NUPR1	Homo sapiens nuclear protein, transcriptional regulator, 1 (NUPR1), transcript variant 1, mRNA [NM_001042483]
A_24_P927716	2.08032	1.0568	2.08032	up	UNQ9368	Homo sapiens RTFV9368 (SLED1), non-coding RNA [NR_003542]
A_23_P36985	2.08219	1.0581	2.08219	up	PCDH8	Homo sapiens protocadherin 8 (PCDH8), transcript variant 1, mRNA [NM_002590]
A_23_P125278	2.08596	1.06071	2.08596	up	CXCL11	Homo sapiens chemokine (C-X-C motif) ligand 11 (CXCL11), mRNA [NM_005409]
A_24_P374244	2.1032	1.07259	2.1032	up	GATA1	Homo sapiens GATA binding protein 1 (globin transcription factor 1) (GATA1), mRNA [NM_002049]
A_24_P230026	2.10933	1.07678	2.10933	up	ADAM5P	Homo sapiens ADAM metallopeptidase domain 5 pseudogene (ADAM5P), non-coding RNA [NR_001448]
A_23_P45304	2.11587	1.08125	2.11587	up	XK	Homo sapiens X-linked Kx blood group (McLeod syndrome) (XK), mRNA [NM_021083]
A_23_P89003	2.13806	1.0963	2.13806	up	PRSS33	Homo sapiens protease, serine, 33 (PRSS33), mRNA [NM_152891]
A_23_P83976	2.1436	1.10004	2.1436	up	CCDC46	Homo sapiens coiled-coil domain containing 46 (CCDC46), transcript variant 1, mRNA [NM_145036]
A_23_P18017	2.15245	1.10598	2.15245	up	CPA3	Homo sapiens carboxypeptidase A3 (mast cell) (CPA3), mRNA [NM_001870]
A_23_P135417	2.18565	1.12806	2.18565	up	GSTA1	Homo sapiens glutathione S-transferase alpha 1 (GSTA1), mRNA [NM_145740]
A_24_P397817	2.18944	1.13056	2.18944	up	LEP	Homo sapiens leptin (LEP), mRNA [NM_000230]
A_24_P911179	2.20936	1.14363	2.20936	up	ASPM	Homo sapiens asp (abnormal spindle) homolog, microcephaly associated (Drosophila) (ASPM), mRNA [NM_018136]
A_23_P87007	2.22738	1.15535	2.22738	up	HTR3B	Homo sapiens 5-hydroxytryptamine (serotonin) receptor 3B (HTR3B), mRNA [NM_006028]
A_23_P103765	2.24669	1.1678	2.24669	up	FCER1A	Homo sapiens Fc fragment of IgE, high affinity I, receptor for; alpha polypeptide (FCER1A), mRNA [NM_002001]
A_23_P501933	2.33906	1.22593	2.33906	up	CACNG6	Homo sapiens calcium channel, voltage-dependent, gamma subunit 6 (CACNG6), transcript variant 1, mRNA [NM_145814]
A_23_P117662	2.35559	1.23609	2.35559	up	HDC	Homo sapiens histidine decarboxylase (HDC), mRNA [NM_002112]
A_32_P9543	2.35982	1.23867	2.35982	up	APOBEC3A	Homo sapiens apolipoprotein B mRNA editing enzyme, catalytic polypeptide-like 3A (APOBEC3A), mRNA [NM_145699]
A_24_P522998	2.40344	1.2651	2.40344	up	C1orf173	Homo sapiens chromosome 1 open reading frame 173 (C1orf173), mRNA [NM_001002912]
A_23_P79978	2.42001	1.27501	2.42001	up	SLC24A3	Homo sapiens solute carrier family 24 (sodium/potassium/calcium exchanger), member 3 (SLC24A3), mRNA [NM_020689]
A_23_P126706	2.43822	1.28583	2.43822	up	ANGPTL1	Homo sapiens angiopoietin-like 1 (ANGPTL1), mRNA [NM_004673]
A_23_P158349	2.47247	1.30595	2.47247	up	RABL3	Homo sapiens RAB, member of RAS oncogene family-like 3 (RABL3), mRNA [NM_173825]
A_23_P5853	2.52078	1.33387	2.52078	up	SAG	Homo sapiens S-antigen; retina and pineal gland (arrestin) (SAG), mRNA [NM_000541]
A_23_P216712	2.71695	1.44199	2.71695	up	TRPM6	Homo sapiens transient receptor potential cation channel, subfamily M, member 6 (TRPM6), mRNA [NM_017662]
A_24_P833129	2.75137	1.46015	2.75137	up	ISPD	Homo sapiens isoprenoid synthase domain containing (ISPD), transcript variant 1, mRNA [NM_001101426]
A_23_P51126	3.24474	1.6981	3.24474	up	IL1RL1	Homo sapiens interleukin 1 receptor-like 1 (IL1RL1), transcript variant 1, mRNA [NM_016232]
A_23_P101683	3.56916	1.83558	3.56916	up	CLC	Homo sapiens Charcot-Leyden crystal protein (CLC), mRNA [NM_001828]
A_23_P250302	3.69238	1.88455	3.69238	up	CCR3	Homo sapiens chemokine (C-C motif) receptor 3 (CCR3), transcript variant 1, mRNA [NM_001837]
